# Supplementary material for: Co-Production of Poly(3-hydroxybutyrate) and Gluconic Acid from Glucose by Halomonas elongata
Source: Bioengineering (Basel). 2023 May 25;10(6):643. doi: 10.3390/bioengineering10060643 (PMC10294990; doi:10.3390/bioengineering10060643)
Supplement: Supplementary file 1 [file bioengineering-10-00643-s001.zip]

Archive with 1 entries (1 files):
- bioengineering-2362569-supplementary.pdf
